# Supplementary material for: Regenerative Effect of Mesenchymal Stem Cell on Cartilage Damage in a Porcine Model
Source: Biomedicines. 2023 Jun 24;11(7):1810. doi: 10.3390/biomedicines11071810 (PMC10376751; doi:10.3390/biomedicines11071810)
Supplement: Supplementary file 1 [file biomedicines-11-01810-s001.zip]

Archive with 1 entries (1 files):
- biomedicines-2428778-supplementary.MP4
